# Supplementary material for: In vivo imaging of invasive aspergillosis with 18F-fluorodeoxysorbitol positron emission tomography
Source: Nat Commun. 2022 Apr 8;13:1926. doi: 10.1038/s41467-022-29553-5 (PMC8993802; doi:10.1038/s41467-022-29553-5)
Supplement: Supplementary file 6 — Source data [file 41467_2022_29553_MOESM6_ESM.xlsx]

## Sheet: Fig. 1
Figure 1
	A. fumigtus	R. arrhizus	C. albicans	S. aureus	E. coli	Heat killed A. fumigatus	Heat killed R. arrhizus	Heat killed C. albicans	Heat killed S. aureus	Heat killed E. coli
1	29.273	44.8002	95.0604	3.25332	49.4444	1.82407	2.20139	1.44907	1.6875	1.58796
2	23.0214	42.4779	117.748	4.03485	35.2257	1.19444	0.858796	1.46065	1.48843	1.15741
3	28.2576	47.291	100.293	2.46157	28.4559	1.2963	1.0463	1.72454	1.48611	1.04398
4	27.1129	50.6125	100.891	4.18403	36.9588	0.375	0.763889	1.14352	1.49768	1.84954
5	24.5895	47.1916		3.80961		0.847222	1.50231	1.11111
ave	26.4509	46.4747	103.498	3.54868	37.5212	1.10741	1.27454	1.37778	1.53993	1.40972
sd	2.59289	3.04468	9.85453	0.703056	8.75461	0.538744	0.590896	0.254058	0.0985067	0.375338

## Sheet: Fig. 2b
Figure 2b
	%ID/g	Log(CFU/g)
1	1.64399	7.57403
2	0.938637	6.68473
3	0.539137	6.91568
4	0.717039	6.79287
5	0.222977	6.38021
6	0.192001	4.63682
7	0.810637	3.77815
8	1.23973	3.85733
9	0.738681	3.60206
10	1.63515	4.63682
11	0.42763	3.77815
12	0.798068	3.85733
13	0.771137	3.60206
14	1.37205	3.90309
15	1.0606	3.46288
16	0.316971	2.39794
17	0.194438	2.72826
18	0.336307	2.61979
19	0.273145	2.92082
20	0.542435	3.24988
21	0.458217	2.90309
22	0.447794	2.36653
23	0.888791	2.68825
24	0.279006	2.69897
25	0.453637	2.84365
26	1.20249	7.96859
27	1.19684	7.96302
28	0.866763	8.01609
29	0.933209	8.27054
30	0.226372	2.284
31	0.319397	1.87943
32	0.266699	2.24159

## Sheet: Fig. 2c
Figure 2c
	> 3.1 Log (CFU/g)				≤ 3.1 Log (CFU/g)
	Infected muscle	Normal muscle			Infected muscle	Normal muscle
1	0.866763	0.226267		1	0.316971	0.209929
2	0.933209	0.208751		2	0.194438	0.180423
3	1.64399	0		3	0.336307	0.22896
4	1.20249	0		4	0.273145	0.211606
5	1.19684	0.257421		5	0.458217	0.224735
6	0.938637	0.281542		6	0.447794	0.368684
7	0.539137	0.209734		7	0.888791	0.222243
8	0.717039	0.254601		8	0.279006	0.287584
9	0.222977	0.205943		9	0.453637	0.352033
10	0.192001	0.251173		10	0.226372	0.213643
11	1.63515	0		11	0.266699	0.262494
12	0.810637	0.35013		12	0.319397	0.38686
13	1.23973	0.204292
14	0.738681	0.387166
15	0.42763	0.183848		ave	0.371731	0.262433
16	0.798068	0.249065		sd	0.184939	0.0700876
17	0.771137	0.241053
18	1.37205	0
19	1.0606	0.267477
20	0.542435	0.243905
ave	0.89246	0.201118
sd	0.408817	0.113518

## Sheet: Fig. 3d
Figure 3d
	18F-FDS
	A. fumigatus	Sterile inflammation	CT26	S. aureus
1	1.01907	0.228451	0.304692	0.328394
2	0.826675	0.236988	0.349531	0.247039
3	1.03612	0.249985	0.548843	0.264544
4	0.937536	0.242207	0.3607	0.252063
5			0.595607	0.249099
6			0.49281
ave	0.954849	0.239408	0.44203	0.268228
sd	0.0956677	0.00904838	0.119671	0.0343137

## Sheet: Fig. 3e
Figure 3e
	18F-FDG
	A. fumigatus	Sterile inflammation	CT26	S. aureus
1	4.29519	7.25184	12.6511	6.07769
2	3.55062	8.79273	15.1823	9.19413
3	3.26576	9.27157	13.4654	11.1526
4	2.43538	8.83424	9.8372	15.6262
5	4.61646	8.69886	12.6044	6.18777
6			12.4903	11.1133
ave	3.63268	8.56985	12.7051	9.89196
sd	0.863372	0.769054	1.73197	3.59775

## Sheet: Fig. 4c
Figure 4c
	18F-FDS					18F-FDG
	Normal lung	A. fumigatus	S.aureus			Normal lung	A. fumigatus	S.aureus
1	0.251148	10.6052	0.187561		1	1.71938	9.77633	12.7953
2	0.230267	6.81023	0.275934		2	1.61961	8.26001	11.1411
3	0.257304	8.77944	0.327331		3	2.06192	7.15284	8.65577
4	0.208173	6.51666	0.292977		4	2.55262	8.35167	11.0521
5	0.187515	7.30768			5	2.06192
6		1.87077			6	2.49276
ave	0.226881	6.98167	0.270951
sd	0.0292642	2.92696	0.0595611
					ave	2.0847	8.38521	10.9111
					sd	0.383737	1.0756	1.70388

## Sheet: Fig. 5f
Figure 5f
	18F-FDS 24 h	18F-FDS 48 h	18F-FDS 72 h	18F-FDG 72 h
1	5.44029	11.2548	11.9485	0.670565
2	4.39884	7.60134	8.25448	0.807592
3	7.57281	5.33643	7.2008	0.884365
4	5.68444	7.94945	14.4462	0.952653
5	6.21099	4.40533	6.45815
6			12.4929
7			10.5491
ave	5.86147	7.30948	10.1929	0.828794
sd	1.16178	2.664	2.97905	0.120989

## Sheet: Fig. 6c
Figure 6c
	Before treatment	8 days after treatment	13 days after treatment
1	1.11014	0.679361	0.332698
2	0.958582	0.693956	0.311919
3	1.1021	0.579872	0.309868
4	0.753985	0.534195	0.33516
5	0.761016	0.568787	0.348443
6	0.781214	0.505181	0.332423
7	0.927269	0.621228	0.383423
ave	0.913472	0.597511	0.336276
sd	0.154194	0.0709853	0.0248006

## Sheet: Fig. 6d
Figure 6d
	Before treatment	8 days after treatment	13 days after treatment
1	0.31964	0.420541	0.650473
2	0.275234	0.715457	0.250916
3	0.789525	0.783805
4	0.398776	0.429809
5	0.397124	0.337172
6	0.526617
7	0.376948
ave	0.440552	0.537357	0.450695
sd	0.172634	0.198584	0.282529

## Sheet: Table 1
Table 1
	1	2	3	4	5	6	7	8	ave	sd
Blood	0.195336	0.316544	0.207359	0.164334	0.167981	0.179504	0.276553	0.225017	0.216579	0.0543312
Heart	0.650167	0.889902	0.882372	0.956475	0.774229	0.703168	0.683419	1.01781	0.819693	0.136157
Lung	0.88495	1.21304	0.954117	0.842875	0.793109	0.861654	1.13219	1.10342	0.97317	0.155734
Liver	0.367949	0.627763	0.406381	0.3753	0.346756	0.366738	0.75107	0.419197	0.457644	0.148579
Spleen	1.42204	1.89785	1.78746	1.42139	1.21577	1.88768	1.59096	1.50149	1.59058	0.24695
Stomach	0.60364	1.15204	0.432529	0.342625	0.535641	0.532068	1.5817	0.729223	0.738684	0.419928
Intestine	1.15106	3.68947	1.14888	0.637796	1.74205	1.84408	2.26471	1.49722	1.74691	0.93015
Kidney	0.688816	1.01009	0.865869	0.661616	0.609281	0.656744	1.06197	0.77968	0.791758	0.17129
Pancreas	1.42226	1.21552	1.52252	1.19002	1.0345	1.486	1.8552	1.62475	1.41885	0.26444
Bone	0.510079	0.7945	0.894153	0.723795	0.894481	0.677235	0.650431	0.641892	0.723321	0.132603
Brain	0.345794	0.390572	0.324045	0.347886	0.270634	0.289495	0.338351	0.343169	0.331243	0.0371667
Skin	0.420784	0.42482	0.58641	0.406219	0.408026	0.467696	0.716101	0.658172	0.511028	0.124463
Normal muscle	0.242116	0.298849	0.323429	0.27741	0.256812	0.272476	0.263488	0.282533	0.277139	0.0253297
Infected muscle	1.61272	2.38125	1.46447	1.65528	1.62752	1.59396	2.43576	1.93674	1.83846	0.376014

[truncated: 4 more sheets: SI FIg.1, SI FIg.4, SI FIg.12, SI Fig.17]
